# Supplementary material for: Rats spontaneously perceive global motion direction of drifting plaids
Source: PLoS Comput Biol. 2021 Sep 14;17(9):e1009415. doi: 10.1371/journal.pcbi.1009415 (PMC8462730; doi:10.1371/journal.pcbi.1009415)
Supplement: S1 Data — (ZIP) [file pcbi.1009415.s005.zip]

Archive with 18 entries (18 files):
- Fig2_data/Fig2_data.mat
- __MACOSX/Fig2_data/._Fig2_data.mat
- Fig3_data/Fig3_data.mat
- __MACOSX/Fig3_data/._Fig3_data.mat
- Fig4_data/Fig4_data.mat
- __MACOSX/Fig4_data/._Fig4_data.mat
- Fig5_data/Fig5_data.mat
- __MACOSX/Fig5_data/._Fig5_data.mat
- Fig6_data/Fig6_data.mat
- __MACOSX/Fig6_data/._Fig6_data.mat
- FigS1_data/FigS1_data.mat
- __MACOSX/FigS1_data/._FigS1_data.mat
- FigS2_data/FigS2_data.mat
- __MACOSX/FigS2_data/._FigS2_data.mat
- FigS3_data/FigS3_data.mat
- __MACOSX/FigS3_data/._FigS3_data.mat
- FigS4_data/FigS4_data.mat
- __MACOSX/FigS4_data/._FigS4_data.mat
